# Supplementary material for: Gene Profiling Characteristics of Radioadaptive Response in AG01522 Normal Human Fibroblasts
Source: PLoS One. 2015 Apr 17;10(4):e0123316. doi: 10.1371/journal.pone.0123316 (PMC4401551; doi:10.1371/journal.pone.0123316)
Supplement: S1 Table — (XLSX) [file pone.0123316.s014.xlsx]

## Sheet: Sheet3
S1 Table mRNA qPCR Validation Primer Sets
CDC6 For	CCAGGCACAGGCTACAATCAG
CDC6 Rev	AACAGGTTACGGTTTGGACATT
GDF15 For	CAGGACGGTGAATGGCTCTC
GDF15 Rev	CAGGTCCTCGTAGCGTTTCC
EGR2 For	GACACGGCACATCCGAATC
EGR2 Rev	GCACTGCTTTTCCGCTCTTT
FOS For	GGGGCAAGGTGGAACAGTTAT
FOS Rev	CCGCTTGGAGTGTATCAGTCA
JUN For	GTGCCGAAAAAGGAAGCTGG
JUN Rev	CTGCGTTAGCATGAGTTGGC
TXNIP For	ATCCCAGCAGTGCAAACAGA
TXNIP Rev	CTGAGGAAGCTCAAAGCCGA
RRM1 For	GCCAGGATCGCTGTCTCTAAC
RRM1 Rev	GAGAGTGTTTGCCATTATGTGGA
ACTB For	CGTGCGTGACATTAAGGAGAA
ACTB Rev	AGGAAGGAAGGCTGGAAGAG
