# Supplementary material for: Gene Profiling Characteristics of Radioadaptive Response in AG01522 Normal Human Fibroblasts
Source: PLoS One. 2015 Apr 17;10(4):e0123316. doi: 10.1371/journal.pone.0123316 (PMC4401551; doi:10.1371/journal.pone.0123316)
Supplement: S2 Table — (XLSX) [file pone.0123316.s015.xlsx]

## Sheet: miRNA Validation
S2 Table microRNA qPCR Validation Primer
microRNA	Primer
hsa-let-7b-3p	ctatacaacctactgccttcc
hsa-miR-1185-5p	agaggataccctttgtatgtta
hsa-miR-1236-5p	tgagtgacaggggaaatggg
hsa-miR-222-5p	ctcagtagccagtgtagatc
hsa-miR-3659	tgagtgttgtctacgagggc
hsa-miR-4535	gtggacctggctgggacaa
hsa-miR-492	aggacctgcgggacaagatt
hsa-miR-877-5p	gtagaggagatggcgcagg
U6	CAAGGATGACACGCAAATTCG
