# Supplementary material for: Gene Profiling Characteristics of Radioadaptive Response in AG01522 Normal Human Fibroblasts
Source: PLoS One. 2015 Apr 17;10(4):e0123316. doi: 10.1371/journal.pone.0123316 (PMC4401551; doi:10.1371/journal.pone.0123316)
Supplement: S3 Table — (XLSX) [file pone.0123316.s016.xlsx]

## Sheet: Sheet1
S3 Table Verification of Gene Expression Changes in AG1522 12 h and 24 h after Irradiation
Sample	Gene Symbol	qPCR relative change	Microarray relative change (log2 Fold change)
5cGy 12h	CDC6	0.532 ± 0.064	-0.57791
5cGy 12h	GDF15	2.081 ± 1.034	0.975594
5cGy 12h	EGR2	1.768 ± 0.702	0.604024
5cGy 12h	FOS	0.129 ± 0.084	-2.68515
5cGy 12h	JUN	0.93 ± 0.153	-0.289072
5cGy 12h	TXNIP	0.833 ± 0.331	-
5cGy 12h	RRM1	0.886 ± 0.187	-
2Gy 12h	CDC6	0.226 ± 0.036	-1.46426
2Gy 12h	GDF15	3.973 ± 0.562	2.11727
2Gy 12h	EGR2	1.915 ± 0.456	0.632418
2Gy 12h	FOS	0.221 ± 0.099	-1.62108
2Gy 12h	JUN	0.783 ± 0.09	-0.403683
2Gy 12h	TXNIP	0.703 ± 0.268	-
2Gy 12h	RRM1	0.814 ± 0.139	-0.60325
5p2Gy 12h	CDC6	0.169 ± 0.014	-1.61865
5p2Gy 12h	GDF15	4.85 ± 2.567	2.18408
5p2Gy 12h	EGR2	2.451 ± 0.749	0.633371
5p2Gy 12h	FOS	0.359 ± 0.122	-1.24851
5p2Gy 12h	JUN	0.828 ± 0.039	-0.338082
5p2Gy 12h	TXNIP	0.222 ± 0.068	-2.20944
5p2Gy 12h	RRM1	0.836 ± 0.185	-1.15491
5cGy 24h	CDC6	0.44 ± 0.194	-1.24776
5cGy 24h	GDF15	2.888 ± 0.337	1.16185
5cGy 24h	EGR2	3.548 ± 2.488	1.12908
5cGy 24h	FOS	0.17 ± 0.146	-2.35996
5cGy 24h	JUN	1.22 ± 0.454	-
5cGy 24h	TXNIP	0.516 ± 0.707	-2.31179
5cGy 24h	RRM1	0.689 ± 0.171	-1.2826
2Gy 24h	CDC6	0.096 ± 0.022	-2.09653
2Gy 24h	GDF15	3.651 ± 0.784	1.87394
2Gy 24h	EGR2	2.208 ± 0.995	0.995746
2Gy 24h	FOS	0.292 ± 0.442	-2.42187
2Gy 24h	JUN	0.82 ± 0.314	-
2Gy 24h	TXNIP	0.287 ± 0.353	-2.49689
2Gy 24h	RRM1	0.666 ± 0.143	-3.07095
5p2Gy 24h	CDC6	0.103 ± 0.03	-2.2865
5p2Gy 24h	GDF15	5.268 ± 1.521	2.27927
5p2Gy 24h	EGR2	2.871 ± 0.454	1.4397
5p2Gy 24h	FOS	0.317 ± 0.427	-0.295954
5p2Gy 24h	JUN	0.847 ± 0.379	-
5p2Gy 24h	TXNIP	0.086 ± 0.036	-3.35988
5p2Gy 24h	RRM1	0.577 ± 0.25	-3.79866
